# Supplementary material for: The role of gene dosage in budding yeast centrosome scaling and spontaneous diploidization
Source: PLoS Genet. 2020 Dec 17;16(12):e1008911. doi: 10.1371/journal.pgen.1008911 (PMC7775121; doi:10.1371/journal.pgen.1008911)
Supplement: S1 Table — (XLSX) [file pgen.1008911.s004.xlsx]

## Sheet: Sheet2
S1 Table. Single nucleotide and insertion/deletion polymorphisms annotated with SnpEff for three cdc31 suppressors *.
Chromosome	Position	Reference	Change	VCF Score	Location	Gene	Protein Change	Type	upstream ORF	Coordinates	downstream ORF	Coordinates	Other	Coordinates
cdc31-2 ems7
XVI	769362	T	C	222	intergenic	na	na	na	MRI1	767752-768987	CLB2	771653-773128
cdc31-2 ems9
V	6586	A	G	222	intergenic	na	na	na	YEL074W	6124-6464	YEL073C	7553-7230	ARS503	6378-6453
V	6594	T	C	221	intergenic	na	na	na	YEL074W	6124-6464	YEL073C	7553-7230	ARS503	6378-6453
V	6600	A	G	221	intergenic	na	na	na	YEL074W	6124-6464	YEL073C	7553-7230	ARS503	6378-6453
VI	92485	C	T	222	genic	BUD27	V500V	synonymous
cdc31-2 ems11
XVI	769362	T	C	222	intergenic	na	na	na	MRI1	767752-768987	CLB2	771653-773128
XVI	769434	T	G	222	intergenic	na	na	na	MRI1	767752-768987	CLB2	771653-773128
* shown are variants detected in the genome of the mutant compared to control.
