# Supplementary material for: The role of gene dosage in budding yeast centrosome scaling and spontaneous diploidization
Source: PLoS Genet. 2020 Dec 17;16(12):e1008911. doi: 10.1371/journal.pgen.1008911 (PMC7775121; doi:10.1371/journal.pgen.1008911)
Supplement: S2 Table — (XLSX) [file pgen.1008911.s005.xlsx]

## Sheet: Sheet1
S2 Table. Yeast strains
Strain	Relevant genotypea	Fig
SLJ001	MATa bar1- ura3-1 trp1-1 leu2-3,115 his3-11,15 ade2-1 can1-100	1A
SLJ0809	MATa cdc31-2 pURA3-CDC31	1A, 3A-3F, S2
SLJ7819	MATα SPC42-mCherry-HYGMX GFP-Tub1-NATMX	1A, S1
SLJ10777	MATa cdc31-2 SPC42-mCherry-HYGMX GFP-Tub1-NATMX pURA3-CDC31	1A, S1
SLJ6750	MATa cdc31-2 can1∆::STE2pr-HIS3MX lyp1Δ::HYGMX CYH2	2C-2E
SLJ6749	MATα cdc31-2 CAN1::KANMX trp1Δ::NATMX cyh2 LYP1 pURA3-CDC31	2C-2E
SLJ6735	MATα trp1Δ::NATMX CAN1-KANMX cyh2 ems1	2C-2E
SLJ6736	MATα trp1Δ::NATMX CAN1-KANMX cyh2 ems2	2C-2E
SLJ6737	MATα trp1Δ::NATMX CAN1-KANMX cyh2 ems3	2C-2E
SLJ6738	MATα trp1Δ::NATMX CAN1-KANMX cyh2 ems4	2C-2E
SLJ6739	MATα trp1Δ::NATMX CAN1-KANMX cyh2 ems5	2C-2E
SLJ6740	MATα trp1Δ::NATMX CAN1-KANMX cyh2 ems6	2C-2E
SLJ6741	MATα trp1Δ::NATMX CAN1-KANMX cyh2 ems7	2C-2E
SLJ6742	MATα trp1Δ::NATMX CAN1-KANMX cyh2 ems8	2C-2E
SLJ6743	MATα trp1Δ::NATMX CAN1-KANMX cyh2 ems9	2C-2E
SLJ6744	MATα trp1Δ::NATMX CAN1-KANMX cyh2 ems10	2C-2E
SLJ6745	MATα trp1Δ::NATMX CAN1-KANMX cyh2 ems11	2C-2E
SLJ6746	MATα trp1Δ::NATMX CAN1-KANMX cyh2 ems12	2C-2E
SLJ6121	MATa cdc31-2 can1∆::STE2pr-HIS3MX TRP1 CYH2 pURA3-CDC31	2C-2E
SLJ7106	MATα cdc31-2 CAN1-KANMX extra ChXV	3A-3C
SLJ7111	MATα/α cdc31-2/cdc31-2Δ::NATMX CAN1-KANMX extra ChXV	3A-3C
SLJ7249	MATα pURA3-CDC31	3A-3F, S2
SLJ13092	MATa cdc31-2 his3-11,15::pRG203MX pURA3-CDC31	3D-3F
SLJ13093	MATa cdc31-2 his3-11,15::pRG203MX-CDC31 pURA3-CDC31	3D-3F
SLJ13094	MATa cdc31-2 his3-11,15::pRG203MX-cdc31-2 pURA3-CDC31	3D-3F
SLJ771	MATa bar1- ura3-1 trp1-1 leu2-3,115 his3-11,15 ade2-1 can1-100 ADE2	4A
SLJ1070	MATa/α bar1- ura3-1 trp1-1 leu2-3,115 his3-11,15 ade2-1 can1-100	4A
SLJ13272	MATa/α his3-11,15::pRG203MX-CDC31	4A
SLJ809	MATa cdc31-2/cdc31-2	4A
SLJ13273	MATa cdc31-2/cdc31-2 his3-11,15::pRG203MX-cdc31-2	4A
SLJ6875	MATa cdc31Δ::SpHIS5 + HA-CDC31 on pRS314	4A
SLJ6991	MATα NBP1-mTurquoise2-URA3MX	4D, S3
SLJ7100	MATa/a NBP1-mTurquoise-URA3MX/NBP1-mTurquoise2-URA3MX	4D, S3
SLJ6986	MATa BBP1-YFP-HIS3MX	4D, S3
SLJ11154	MATa/α BBP1-YFP-HIS3MX/BBP1-YFP-HIS3MX	4D, S3
SLJ8657	MATa MPS2-YFP-HIS3MX	4D, S3
SLJ11355	MATa/α MPS2-YFP-HIS3MX/MPS2-YFP-HIS3MX	4D, S3
SLJ8539	MATa MPS3-YFP-HIS3MX	4D, S3
SLJ11325	MATa/α MPS3-YFP-HIS3MX/MPS3-YFP-HIS3MX	4D, S3
SLJ1091	MATa YFP-KAR1	4D, S3
SLJ1119	MATa/α YFP-KAR1/YFP-KAR1	4D, S3
SLJ9317	MATa trp1:GFP-SFI1-TRP1 sfi1ΔHIS5 ADE2	4D, S3
SLJ13271	MATa/α trp1:GFP-SFI1-TRP1/trp1:GFP-SFI1-TRP1 sfi1ΔHIS5/sfi1ΔHIS5 LYS2/lys2 LEU2/leu2 ADE2/ADE2	4D, S3
SLJ1000	MATa SPC110-YFP-HIS3MX	4D, S3
SLJ11152	MATa/α SPC110-YFP-HIS3MX/SPC110-YFP-HIS3MX	4D, S3
SLJ1004	MATa SPC29-YFP-HIS3MX	4D, S3
SLJ11150	MATa/α SPC29-YFP-HIS3MX/SPC29-YFP-HIS3MX	4D, S3
SLJ9105	MATa Tub4-YFP-HIS3MX	4D, S3
SLJ11153	MATa/α Tub4-YFP-HIS3MX/Tub4-YFP-HIS3MX	4D, S3
SLJ8537	MATa SPC42-YFP-HIS3MX	4D, S3
SLJ11149	MATa/α SPC42-YFP-HIS3MX/SPC42-YFP-HIS3MX	4D, S3
SLJ7538	MATa pURA3-KAR1	5B
SLJ0843	MATa kar1Δ17 pURA3-KAR1	5B
SLJ13222	MATa kar1∆17 his3-11,15::pRG203MX pURA3-KAR1	5B
SLJ13223	MATa kar1∆17 his3-11,15::pRG203MX-KAR1 pURA3-KAR1	5B
SLJ13224	MATa kar1∆17 his3-11,15::pRG203MX-kar1∆17 pURA3-KAR1	5B
SLJ7250	MATα pURA-MPS3	5B
SLJ6026	MATa mps3-1 pURA-MPS3	5B
SLJ13105	MATa mps3-1 his3-11,15::pRG203MX pURA3-MPS3	5B
SLJ13106	MATa mps3-1 his3-11,15::pRG203MX-MPS3 pURA3-MPS3	5B
SLJ13107	MATa mps3-1 his3-11,15::pRG203MX-mps3-1 pURA3-MPS3	5B
SLJ2123	MATa mps3Δ::NATMX trp1::mps3-A540D-12xMYC-TRP1 pURA3-MPS3	5B
SLJ13149	MATa mps3Δ::NATMX trp1::mps3-A540D-12xMYC-TRP1 his3-11,15::pRG203MX pURA3-MPS3	5B
SLJ13150	MATa mps3Δ::NATMX trp1::mps3-A540D-12xMYC-TRP1 his3-11,15::pRG203MX-MPS3 pURA3-MPS3	5B
SLJ13151	MATa mps3Δ::NATMX trp1::mps3-A540D-12xMYC-TRP1 his3-11,15::pRG203MX-mps3-A540D pURA3-MPS3	5B
SLJ2117	MATa mps3Δ::NATMX trp1::mps3-W477A-12xMYC-TRP1 pURA3-MPS3	5B
SLJ13140	MATa mps3Δ::NATMX trp1::mps3-W477A-12xMYC-TRP1 his3-11,15::pRG203MX pURA3-MPS3	5B
SLJ13141	MATa mps3Δ::NATMX trp1::mps3-W477A-12xMYC-TRP1 his3-11,15::pRG203MX-MPS3 pURA3-MPS3	5B
SLJ13142	MATa mps3Δ::NATMX trp1::mps3-W477A-12xMYC-TRP1 his3-11,15::pRG203MX-mps3-W477A pURA3-MPS3	5B
SLJ13098	MATa mps3Δ::NATMX leu2::mps3∆2-150-LEU2 pURA3-MPS3	5B
SLJ13192	MATa mps3Δ::NATMX leu2::mps3∆2-150-LEU2 his3-11,15::pRG203MX pURA3-MPS3	5B
SLJ13193	MATa mps3Δ::NATMX leu2::mps3∆2-150-LEU2 his3-11,15::pRG203MX-MPS3 pURA3-MPS3	5B
SLJ13194	MATa mps3Δ::NATMX leu2::mps3∆2-150-LEU2 his3-11,15::pRG203MX-mps3∆2-150 pURA3-MPS3	5B
SLJ7252	MATα pURA-MPS2	5B
SLJ12605	MATa mps2Δ::NATMX leu2::mps2-381-KANMX pURA-MPS2	5B
SLJ13146	MATa mps2Δ::NATMX leu2::mps2-381-KANMX his3-11,15::pRG203MX pURA-MPS2	5B
SLJ13147	MATa mps2Δ::NATMX leu2::mps2-381-KANMX his3-11,15::pRG203MX-MPS2 pURA-MPS2	5B
SLJ13148	MATa mps2Δ::NATMX leu2::mps2-381-KANMX his3-11,15::pRG203MX-mps2-381 pURA-MPS2	5B
SLJ13103	MATa nbp1Δ::NATMX trp1::NBP1-TRP1 pURA3-ADE3-NBP1	5B
SLJ13104	MATa nbp1Δ::NATMX trp1::nbp1∆AH-TRP1 pURA3-ADE3-NBP1	5B
SLJ13131	MATa nbp1Δ::NATMX trp1::nbp1∆AH-TRP1 his3-11,15::pRG203MX pURA3-ADE3-NBP1	5B
SLJ13132	MATa nbp1Δ::NATMX trp1::nbp1∆AH-TRP1 his3-11,15::pRG203MX-NBP1 pURA3-ADE3-NBP1	5B
SLJ13133	MATa nbp1Δ::NATMX trp1::nbp1∆AH-TRP1 his3-11,15::pRG203MX-nbp1∆AH pURA3-ADE3-NBP1	5B
SLJ7102	MATa cdc31-2 trpΔ::CDC31-KANMX-TRP1 pURA3-CDC31	S2
SLJ7103	MATa cdc31-2 trpΔ::cdc31-2-KANMX-TRP1	S2
SLJ7104	MATa cdc31-2 trpΔ::TRP1	S2
