# Supplementary material for: The role of gene dosage in budding yeast centrosome scaling and spontaneous diploidization
Source: PLoS Genet. 2020 Dec 17;16(12):e1008911. doi: 10.1371/journal.pgen.1008911 (PMC7775121; doi:10.1371/journal.pgen.1008911)
Supplement: S3 Table — (XLSX) [file pgen.1008911.s006.xlsx]

## Sheet: Sheet1
S3 Table. Primers
Name	Sequence (5'-3')
Spc42_mCherry_F5	AGAGTCAAGCCTGAAAATAATATGTCAGAAACATTCGCAACTCCCACTCCCAATAATCGAGGTGACGGTGCTGGTTTA
Spc42_mCherry_R3	CGTAATTACACAGAACGCTTTAAGAATGCGCCATACTCCTTAACTGCTTTTTAAATCACGATGAATTCGAGCTCG
Spc42_YFP_F2	TATGTCAGAAACATTCGCAACTCCCACTCCCAATAATCGAGGTCGACGGATCCCCGGGTTGGTCGACGGATCCCCGGGTT
Spc42_YFP_R1	CGCTTTAAGAATGCGCCATACTCCTTAACTGCTTTTTAAATCGATGAATTCGAGCTCGTTTCGATGAATTCGAGCTCGTT
Nbp_mTurquoise2_F5	ACTTTCACCAATCTCAGTGGACTTTTCAAGTTATTTATCTGGTGACGGTGCTGGTTTA
Nbp1_mTurquoise2_R3	CGCGCTCCATATATGGAGAATACTTTTAATTTCACAGGAGAAA TCGATGAATTCGAGCTCG
Bbp1_YFP_F2	AGATACTTCTGCTGGTTCGAATATTTTTTCAACAGGACAAGGTCGACGGATCCCCGGGTT
Bbp1_YFP_R1	GAGTCGTAACTGTTATTTCCATTGTGGAATGGAGTCCTGTCTCGATGAATTCGAGCTCGTT
Mps2_YFP_F2	CAAATGCCAATGTGGATGACGCATATAGTAGAGTATTCGGCATTGGTCGACGGATCCCCGGGTT
Mps2_YFP_R1	CTATTTTCACTGTGTATGAAGTGGCACGGTGCAAAGGCCAAGGTTCGATGAATTCGAGCTCGTT
YFP_Kar1_F	CCTAAAAGGATCTGATTCAGCACATTGATAATAGCATAGGCATTTTTATCTTTCTTTTTTGAGTTCATGACGGCCGCCAGGG
YFP_Kar1_R	GTTTATTTGTATTAAATCTATTTTTCTTCGAGAAACTGTGATTCCCATCTTTTGGAGAAGTTACATTCATTTTGTACAATTCATCCATACCATG
GFP_Sfi1_F	AAATAAAGGTGGCCTATTAATCACAATCTATTGCCTATATGTGCTAGGTTCGGCCGCCAGGGG
GFP_Sfi1_R	TCACGCAGAAGATTCTCCGTTGATTTATTTGTCGTGCCGAATTTGCCCATTTTGTACAATTCATCCATACCATG
Spc110_YFP_F2	GATAACAGATTGCGAATACTAAGAGATAGAATTGAGAGTAGCAGCGGGCGTATATCTTGGGGTCGACGGATCCCCGGGTT
Spc110_YFP_R1	AGATCAGTCTGCGTAGGAGTCGATGTACATACGAGAAATATGATGATAGAGTAAGCGATATCGATGAATTCGAGCTCGT
Mps3_YFP_F2	CCCGCTTCTAACGTCCCATCATTTGGCCAAGATGAGCTAGATCAAGGTCGACGGATCCCCGGG TT
Mps3_YFP_R1	GATTTTCTGGGGGCCAGGGGGTTAGAACGTTTAATTTTTTATTGTCGTCGATGAATTCGAGCTCG
Spc29_YFP_F2	AGTACGGAGGATATACTAAAAATATTGTCTTCGTCTTTTCACAATCGATGAATTCGAGCTCG
Spc29_YFP_R1	TTAGTTTTAGTTACGATTATGCTGGTATTATTTAGTTAAGTACTTAATCGATGAATTCGAGCTCG
Tub4_YFP_F2	TACATCGAAGTGGGTGCCGACTCATACGCTGAGGAAGAGGAATTT CGATGAATTCGAGCTCG
Tub4_YFP_R1	ACTTGAAATATAGAAAGGATAAGGAGGTTGGGGGCGAGAGTGAACCCGATGAATTCGAGCTCG
Cdc31_pRG203MX_F	CGGTGGCTCTAGAACTAGTGGATCCATCATCGTGAGGGTCCTCTAT
Cdc31_pRG203MX_R	TATCGATAAGCTTGATATCGAATTCCTCCATGACATTTTTCAGTGT
Kar1_pRG203MX_F	CGGTGGCTCTAGAACTAGTGGATCC, GTAGACGAAACTATGGCTCCA
Kar1_pRG203MX_R	TATCGATAAGCTTGATATCGAATTC, CTTGTACCATCTATGTTTATG
Mps3_pRG203MX_F	CGGTGGCTCTAGAACTAGTGGATCCAAATCGTCCTCGTAATCGGACTT
Mps3_pRG203MX_R	TATCGATAAGCTTGATATCGAATTCGAATTCAGAATAACGCCAGTACCGA
Nbp1_pRG203MX_F	CGGTGGCTCTAGAACTAGTGGATCCGCCAATAGACGTCTTTAAGAA
Nbp1_pRG203MX_R	TATCGATAAGCTTGATATCGAATTCGAAGATACAGCCATAATAAAG
Mps2_pRG203MX_F	CGGTGGCTCTAGAACTAGTGGATCCTCATGGCGCCAACAATACAGCT
Mps2_pRG203MX_R	TATCGATAAGCTTGATATCGAATTCAAGGGTGACGGCAGATGTAA
